# Supplementary material for: Lemon Oils Attenuate the Pathogenicity of Pseudomonas aeruginosa by Quorum Sensing Inhibition
Source: Molecules. 2021 May 12;26(10):2863. doi: 10.3390/molecules26102863 (PMC8151035; doi:10.3390/molecules26102863)
Supplement: Supplementary file 1 [file molecules-26-02863-s001.zip]

Archive with 1 entries (1 files):
- molecules-1185201-supplementary.pdf
